# Supplementary material for: 12-O-tetradecanoylphorbol-13-acetate Reduces Activation of Hepatic Stellate Cells by Inhibiting the Hippo Pathway Transcriptional Coactivator YAP
Source: Cells. 2022 Dec 26;12(1):91. doi: 10.3390/cells12010091 (PMC9818550; doi:10.3390/cells12010091)
Supplement: Supplementary file 1 [file cells-12-00091-s001.zip]

Archive with 1 entries (1 files):
- cells-2063842-supplementary.pdf
